# Supplementary material for: Polyfunctional CD4 T-cells correlating with neutralising antibody is a hallmark of COVISHIELDTM and COVAXIN® induced immunity in COVID-19 exposed Indians
Source: NPJ Vaccines. 2023 Sep 14;8:134. doi: 10.1038/s41541-023-00731-w (PMC10502007; doi:10.1038/s41541-023-00731-w)
Supplement: Supplementary file 2 — SUPPLEMENTARY CLINICAL FILE [file 41541_2023_731_MOESM2_ESM.xlsx]

## Sheet: ALL SAMPLES
Sl N0	PARTICIPANT ID	VACCINE	PLACE OF RECRUITMENT	AGE	SEX	BASELINE ANTIBODY LEVELS BY ABBOT IgG ASSAY	ANTIBODY STATUS BASED ON ABBOT ASSAY	ANTIBODY LEVELS BY DIASORIN LIAISON IgG ASSAY TrimericS IgG (BAU/ml)		ANTIBODY STATUS BASED ON DIASORIN ASSAY		Wuhan-Spike IgG (AU/ml) MSD Panel-1		Nucleocapsid IgG (AU/ml) MSD Panel-1		Wuhan-Spike (% inhibition) MSD Panel-25		Delta B.1.617.2:AY.4 Alt Seq 2 (% inhibition) MSD Panel-25		OM B.1.1.529 BA.1 BA1.15 (% inhibition) MSD Panel-25		OM BA.2 sub-lineage (% inhibition) MSD Panel-25		SERO-STATUS BY MSD ASSAY - S AND N ANTIBODIES
								T1 (D0)	T4 (D98) 2 Wks PB			T1 (D0)	T4 (D98) 2 Wks PB	T1 (D0)	T4 (D98) 2 Wks PB	T1 (D0)	T4 (D98) 2 Wks PB	T1 (D0)	T4 (D98) 2 Wks PB	T1 (D0)	T4 (D98) 2 Wks PB	T1 (D0)	T4 (D98) 2 Wks PB			SAMPLES SELECTED FOR ANTIBODY AND T CELL ASSAYS			DROP OUT: WITHDRAWN FROM THE STUDY			NOT DONE: ASSAY NOT PERFORMED
1	SJ_1004	COVISHEILD	SJRI	24	Male	1	Negative	4.81	1930	Negative		29.91	56212.2	127.931	20.3959	15.9164	98.1431	1.80639	93.4056	14.1738	28.1969	0	27.568	S- N-
2	SJ_1020	COVISHEILD	UPHC	31	Male	34	Negative	7.66	2080	Negative		1228.62	210844	1133.38	84778.6	8.04041	86.3769	0	71.5387	7.90069	15.2526	12.0617	41.5198	S- N-
3	SJ_1023	COVISHEILD	SJRI	32	Female	0	Negative	4.81	2290	Negative		307.93	79546.8	431.489	41130.7	8.78365	97.6963	2.89571	94.76	0	48.0899	15.2127	71.6999	S- N-
4	SJ_1026	COVISHEILD	SJRI	20	Male	0	Negative	18.8	1340	Negative		697.205	41748.9	472.941	1221.59	24.3368	59.5565	2.53147	45.54	14.2261	14.2541	0	21.5198	S- N-
5	SJ_1027	COVISHEILD	SJRI	41	Female	0	Negative	4.81	3020	Negative		1247.96	67681.6	2597.66	5157.75	10.5133	78.9373	5.72263	56.6359	7.72459	19.2553	11.8881	25.3081	S- N-
6	SJ_1030	COVISHEILD	SJRI	33	Male	0	Negative	4.81	399	Negative		134.508	68791.3	105.219	6489.95	7.62996	41.6933	3.86743	25.0688	12.5508	0	11.5278	12.297	S- N-
7	SJ_1042	COVISHEILD	SJRI	19	Male	3	Negative	9.54	2520	Negative		257.229	160712	4654.09	9666.57	25.2156	96.5994	8.75668	82.0975	20.9888	38.143	21.3241	86.8058	S- N-
1	SJ_1009	COVISHEILD	UPHC	30	Male	71	Positive	18.3	941	Negative		2900.45	133241	26922.2	20442	4.2555	83.0115	4.50043	80.2771	7.86483	24.159	0	2.61264	S+ / N+
2	SJ_1011	COVISHEILD	UPHC	19	Female	238	Positive	50.7	1350	Positive		7221.27	240002	34470.7	134978	24.6874	97.6725	15.1792	98.8441	18.1343	58.3554	7.37955	69.5881	S+ / N+
3	SJ_1012	COVISHEILD	UPHC	32	Male	5	Negative	4.81	646	Negative		155.04	17854.5	9795.59	245228	6.48101	62.4518	0	46.665	0	34.1253	0	76.8329	S+ / N+
4	SJ_1014	COVISHEILD	UPHC	25	Male	628	Positive	122	2080	Positive		15076.7	62105.1	17521.3	23791.8	10.3436	98.4523	14.6191	98.0887	0	63.2628	0	69.4056	S+ / N+
5	SJ_1017	COVISHEILD	UPHC	18	Male	505	Positive	135	3900	Positive		10179.5	162043	1525.13	136667	7.96	99.3255	1.16758	98.2332	0	71.7084	0	83.1943	S+ / N+
6	SJ_1018	COVISHEILD	UPHC	27	Male	4	Negative	4.81	906	Negative		1925.74	127575	756.71	28069	7.88793	49.5686	4.05657	30.9391	0	7.45128	0	3.68891	S+ / N+
7	SJ_1022	COVISHEILD	SJRI	22	Female	58	Positive	13.8	1270	Negative		2199.47	133750	1297.84	67503.9	7.39141	82.9979	8.01871	92.9603	0	42.244	0	43.2253	S+ / N+
8	SJ_1024	COVISHEILD	SJRI	23	Female	0	Negative	4.81	2020	Negative		1602.64	172385	226.193	12572.2	8.15726	79.0576	6.29187	49.6227	7.48787	15.1931	8.69443	29.4084	S+ / N+
9	SJ_1032	COVISHEILD	SJRI	43	Male	42	Negative	4.81	772	Negative		11121.4	81590.1	20341	13784.6	8.44745	65.3504	1.68951	51.8223	0	0	5.70547	5.20873	S+ / N+
10	SJ_1033	COVISHEILD	SJRI	43	Female	14794	Positive	2470	2080	Positive		217009	211411	77437.5	14394.4	98.5726	97.5712	96.5512	94.1764	69.9796	69.9555	79.601	79.1309	S+ / N+
11	SJ_1035	COVISHEILD	SJRI	22	Male	114	Positive	37.5	2210	Positive		3342.71	85968.6	1269.33	53785.8	3.64965	97.766	0	96.9835	0	51.0563	0	58.1425	S+ / N+
12	SJ_1037	COVISHEILD	SJRI	23	Female	1036	Positive	191	2080	Positive		18497.8	279925	1318.81	672.815	27.2704	97.9554	20.175	96.026	10.1548	48.1268	3.89163	54.3369	S+ / N+
13	SJ_1038	COVISHEILD	SJRI	30	Female	176	Positive	41	943	Positive		4987.6	85783.7	16153.1	253888	6.95027	63.8661	3.76957	62.6814	0	9.66779	5.75419	16.2486	S+ / N+
14	SJ_1039	COVISHEILD	SJRI	24	Female	275	Positive	93.7	2080	Positive		10273.8	309760	4574.72	3144	12.9547	90.398	5.883	77.6638	0	15.1516	0	40.6258	S+ / N+
15	SJ_1040	COVISHEILD	SJRI	27	Male	343	Positive	52.6	2080	Positive		9499.3	287972	9173.16	57618.6	9.00902	98.0483	9.38016	97.5352	0	37.9784	0	46.8297	S+ / N+
16	SJ_1041	COVISHEILD	SJRI	31	Female	3230	Positive	731	1040	Positive		63673.5	236260	40373.5	7158.83	48.0372	99.7561	39.1946	99.6185	17.2006	98.0954	13.8091	98.4187	S+ / N+
17	SJ_1043	COVISHEILD	SJRI	26	Female	448	Positive	199	2610	Positive		12673.9	94032.5	168464	63924.5	18.1459	99.3544	23.6324	99.1939	0	45.8227	0	52.7312	S+ / N+
18	SJ_1044	COVISHEILD	SJRI	40	Male	187	Positive	125	2080	Positive		8767.4	267873	3467.43	198651	8.55355	95.8477	0.91473	89.0706	0	59.1659	0	70.4027	S+ / N+
19	SJ_1045	COVISHEILD	SJRI	35	Male	3113	Positive	696	6320	Positive		33865.9	107757	2993.72	17312.6	54.6833	99.5691	51.8584	99.1405	0	62.3314	0	79.29	S+ / N+
20	SJ_1048	COVISHEILD	SJRI	44	Male	2511	Positive	515	1930	Positive		77498.3	90508	15607.6	2285.69	52.7513	98.784	68.9366	98.7138	4.3723	62.2504	5.87159	70.5206	S+ / N+
21	SJ_1050	COVISHEILD	SJRI	20	Male	145	Positive	29.6	2750	Negative		4193.97	166587	863.244	446.284	7.51847	99.3055	4.21848	98.7646	0	68.6851	0	75.8621	S+ / N+
22	SJ_1051	COVISHEILD	SJRI	25	Male	436	Positive	101	3140	Positive		13950.2	213338	575.606	86787.1	13.6258	99.1426	6.02763	97.7966	0	59.0387	4.65639	70.0385	S+ / N+
23	SJ_1054	COVISHEILD	SJRI	32	Male	166	Positive	29.1	2250	Negative		6063.26	281897	964.917	12297.6	10.3761	99.323	4.68735	98.6445	0	62.7184	0	65.0326	S+ / N+
24	SJ_1055	COVISHEILD	SJRI	24	Male	152	Positive	30.4	3250	Negative		3769.57	163738	2823.48	42974.3	11.7608	99.5459	5.46704	98.5883	0	66.6244	0	74.6106	S+ / N+
25	SJ_1057	COVISHEILD	SJRI	42	Female	2	Negative	4.81	1680	Negative		434.741	233578	576.198	27534.6	8.87115	80.3503	10.1387	59.8078	11.4278	20.0781	5.36478	39.5263	S+ / N+
26	SJ_1068	COVISHEILD	SJRI	18	Female	141	Positive	30.2	2080	Negative		5483.47	238268	19885	205083	9.39985	95.8754	6.92771	89.1638	7.86372	26.3889	0	41.1962	S+ / N+
27	SJ_1080	COVISHEILD	SJRI	30	Male	39	Negative	11.3	1890	Negative		1676.96	159436	1865.78	68423.7	6.89908	89.8014	2.56632	78.1873	9.38844	0	12.5795	0	S+ / N+
28	SJ_1119	COVISHIELD	UPHC	19	Male	45	Negative	28.3	354	Negative		5849.43	37901.6	18640.3	8407.9	9.60997	28.9439	11.301	9.7413	7.89746	0	22.2398	21.9313	S+ / N+
29	SJ_1120	COVISHIELD	SJRI	29	Female	4898	Positive	1600	775	Positive		146047	243347	745908	60465.3	76.9564	54.6597	66.8924	40.5034	31.8988	0	23.7607	3.81448	S+ / N+
1	SJ_1071	COVISHEILD	UPHC	19	Male	13871	Positive	1560	440	Positive		x	x	x	x	x	x	x	x	x	x	x	x	NOT DONE
2	SJ_1052	COVISHEILD	SJRI	30	Male	0	Negative	4.81	776	Negative		x	x	x	x	x	x	x	x	x	x	x	x	NOT DONE
3	SJ_1072	COVISHEILD	UPHC	20	Male	1396	Positive	363	857	Positive		x	x	x	x	x	x	x	x	x	x	x	x	NOT DONE
4	SJ_1065	COVISHEILD	UPHC	38	Male	74	Positive	102	1480	Positive		x	x	x	x	x	x	x	x	x	x	x	x	NOT DONE
5	SJ_1060	COVISHEILD	UPHC	34	Male	1575	Positive	377	1660	Positive		x	x	x	x	x	x	x	x	x	x	x	x	NOT DONE
6	SJ_1034	COVISHEILD	SJRI	37	Male	3565	Positive	665	1730	Positive		x	x	x	x	x	x	x	x	x	x	x	x	NOT DONE
7	SJ_1001	COVISHEILD	SJRI	18	Male	168	Positive	44.2	1870	Positive		x	x	x	x	x	x	x	x	x	x	x	x	NOT DONE
8	SJ_1029	COVISHEILD	SJRI	24	Male	213	Positive	57.2	2050	Positive		x	x	x	x	x	x	x	x	x	x	x	x	NOT DONE
9	SJ_1031	COVISHEILD	SJRI	19	Male	858	Positive	213	2070	Positive		x	x	x	x	x	x	x	x	x	x	x	x	NOT DONE
10	SJ_1002	COVISHEILD	SJRI	35	Female	270	Positive	79.6	2080	Positive		x	x	x	x	x	x	x	x	x	x	x	x	NOT DONE
11	SJ_1028	COVISHEILD	SJRI	20	Male	612	Positive	116	2080	Positive		x	x	x	x	x	x	x	x	x	x	x	x	NOT DONE
12	SJ_1046	COVISHEILD	SJRI	26	Female	152	Positive	91.5	2080	Positive		x	x	x	x	x	x	x	x	x	x	x	x	NOT DONE
13	SJ_1049	COVISHEILD	SJRI	32	Male	0	Negative	4.81	2080	Negative		x	x	x	x	x	x	x	x	x	x	x	x	NOT DONE
14	SJ_1067	COVISHEILD	UPHC	28	Female	168	Positive	43.3	2080	Positive		x	x	x	x	x	x	x	x	x	x	x	x	NOT DONE
15	SJ_1082	COVISHEILD	UPHC	40	Male	23	Negative	19.9	2080	Negative		x	x	x	x	x	x	x	x	x	x	x	x	NOT DONE
16	SJ_1099	COVISHEILD	UPHC	42	Male	212	Positive	37.2	2080	Positive		x	x	x	x	x	x	x	x	x	x	x	x	NOT DONE
17	SJ_1117	COVISHIELD	UPHC	40	Female	348	Positive	86.9	2080	Positive		x	x	x	x	x	x	x	x	x	x	x	x	NOT DONE
18	SJ_1005	COVISHEILD	SJRI	19	Male	174	Positive	37.3	2140	Positive		x	x	x	x	x	x	x	x	x	x	x	x	NOT DONE
19	SJ_1062	COVISHEILD	UPHC	28	Female	475	Positive	116	2330	Positive		x	x	x	x	x	x	x	x	x	x	x	x	NOT DONE
20	SJ_1025	COVISHEILD	SJRI	32	Male	1945	Positive	152	2880	Positive		x	x	x	x	x	x	x	x	x	x	x	x	NOT DONE
21	SJ_1003	COVISHEILD	SJRI	35	Male	73	Positive	14.6	3010	Negative		x	x	x	x	x	x	x	x	x	x	x	x	NOT DONE
22	SJ_1064	COVISHEILD	SJRI	19	Male	489	Positive	181	4410	Positive		x	x	x	x	x	x	x	x	x	x	x	x	NOT DONE
23	SJ_1016	COVISHEILD	UPHC	40	Female	831	Positive	258	7000	Positive		x	x	x	x	x	x	x	x	x	x	x	x	NOT DONE
24	SJ_1006	COVISHEILD	SJRI	36	Female	2000	Positive	670	7520	Positive		x	x	x	x	x	x	x	x	x	x	x	x	NOT DONE
25	SJ_1061	COVISHEILD	UPHC	38	Male	0	Negative	20.5	11800	Negative		x	x	x	x	x	x	x	x	x	x	x	x	NOT DONE
26	SJ_1008	COVISHEILD	UPHC	21	Male	122	Positive	28.6	DROP OUT	Negative		x	x	x	x	x	x	x	x	x	x	x	x	NOT DONE
27	SJ_1019	COVISHEILD	UPHC	31	Male	356	Positive	91.3	DROP OUT	Positive		x	x	x	x	x	x	x	x	x	x	x	x	NOT DONE
28	SJ_1021	COVISHEILD	UPHC	25	Male	869	Positive	311	DROP OUT	Positive		x	x	x	x	x	x	x	x	x	x	x	x	NOT DONE
29	SJ_1036	COVISHEILD	SJRI	19	Female	34	Negative	15.8	DROP OUT	Negative		x	x	x	x	x	x	x	x	x	x	x	x	NOT DONE
30	SJ_1047	COVISHEILD	SJRI	22	Female	3	Negative	4.81	DROP OUT	Negative		x	x	x	x	x	x	x	x	x	x	x	x	NOT DONE
31	SJ_1053	COVISHEILD	SJRI	32	Female	0	Negative	4.81	DROP OUT	Negative		x	x	x	x	x	x	x	x	x	x	x	x	NOT DONE
32	SJ_1058	COVISHEILD	UPHC	28	Male	0	Negative	13.8	DROP OUT	Negative		x	x	x	x	x	x	x	x	x	x	x	x	NOT DONE
33	SJ_1063	COVISHEILD	SJRI	21	Male	505	Positive	14.1	DROP OUT	Negative		x	x	x	x	x	x	x	x	x	x	x	x	NOT DONE
34	SJ_1069	COVISHEILD	UPHC	24	Female	2	Negative	4.81	DROP OUT	Negative		x	x	x	x	x	x	x	x	x	x	x	x	NOT DONE
35	SJ_1076	COVISHEILD	UPHC	37	Female	41	Negative	4.81	DROP OUT	Negative		x	x	x	x	x	x	x	x	x	x	x	x	NOT DONE
36	SJ_1083	COVISHEILD	UPHC	22	Male	1463	Positive	280	DROP OUT	Positive		x	x	x	x	x	x	x	x	x	x	x	x	NOT DONE
37	SJ_1084	COVISHEILD	UPHC	34	Female	1109	Positive	222	DROP OUT	Positive		x	x	x	x	x	x	x	x	x	x	x	x	NOT DONE
38	SJ_1085	COVISHEILD	UPHC	18	Female	598	Positive	243	DROP OUT	Positive		x	x	x	x	x	x	x	x	x	x	x	x	NOT DONE
39	SJ_1111	COVISHEILD	UPHC	25	Male	2	Negative	4.81	DROP OUT	Negative		x	x	x	x	x	x	x	x	x	x	x	x	NOT DONE
40	SJ_1112	COVISHEILD	UPHC	21	Male	84	Positive	17	DROP OUT	Negative		x	x	x	x	x	x	x	x	x	x	x	x	NOT DONE
41	SJ_1075	COVISHEILD	UPHC	41	Female	532	Positive	131	DROP OUT	Positive		x	x	x	x	x	x	x	x	x	x	x	x	NOT DONE
Sl N0	PARTICIPANT ID	VACCINE	PLACE OF RECRUITMENT	AGE	GENDER	ANTIBODY LEVELS BY ABBOT IGG ASSAY	ANTIBODY STATUS BASED ON ABBOT ASSAY	TrimericS IgG (BAU/ml)		ANTIBODY STATUS BASED ON DIASORIN ASSAY		Wuhan-Spike IgG (AU/ml) MSD Panel-1		Nucleocapsid IgG (AU/ml) MSD Panel-1		Wuhan-Spike (% inhibition) MSD Panel-25		Delta B.1.617.2:AY.4 Alt Seq 2 (% inhibition) MSD Panel-25		OM B.1.1.529 BA.1 BA1.15 (% inhibition) MSD Panel-25		OM BA.2 sub-lineage (% inhibition) MSD Panel-25		SERO-STATUS BY S AND N ANTIBODIES
								T1 (D0)	T3 (D42) 2 Wks PB			T1 (D0)	T3 (D42) 2 Wks PB	T1 (D0)	T3 (D42) 2 Wks PB	T1 (D0)	T3 (D42) 2 Wks PB	T1 (D0)	T3 (D42) 2 Wks PB	T1 (D0)	T3 (D42) 2 Wks PB	T1 (D0)	T3 (D42) 2 Wks PB
1	SJ_1070	COVAXIN	UPHC	39	Male	5	Negative	5.81	343	Negative		1298.93	47176.8	2214.35	1.17976e+06	7.60999	13.7778	0	6.73507	0	0	11.3113	0	S- N-
2	SJ_1094	COVAXIN	UPHC	30	Male	1	Negative	5.76	60.7	Negative		382.121	5217.55	189.684	8892.79	0	21.3994	0	0	0	9.57458	7.32394	11.9394	S- N-
3	SJ_1096	COVAXIN	UPHC	30	Female	4	Negative	4.81	300	Negative		417.644	16882.2	384.365	57408.9	0.881355	26.4721	0	50.569	0	25.0629	10.3353	71.5489	S- N-
4	SJ_1105	COVAXIN	UPHC	19	Male	6	Negative	4.81	44	Negative		60.2186	6326.18	252.591	8247.94	3.12217	7.29754	3.64703	3.40973	0	0	0	20.1128	S- N-
5	SJ_1114	COVAXIN	UPHC	19	Male	4	Negative	13.5	348	Negative		414.593	28454	303.173	74596.9	7.13966	17.8649	1.35941	11.6213	0	9.43179	5.83418	24.5637	S- N-
1	SJ_1007	COVAXIN	UPHC	39	Male	699	Positive	229	844	Positive		22435.8	213790	7496.2	229119	26.8951	58.7848	21.0976	47.7369	0	0	0	0	S+ / N+
2	SJ_1010	COVAXIN	UPHC	32	Male	17	Negative	19.3	259	Negative		1055.12	33514.6	1555.6	155879	32.357	26.6267	12.7281	14.953	23.3153	0	13.1718	0	S+ / N+
3	SJ_1013	COVAXIN	UPHC	37	Male	116	Positive	27.5	173	Negative		6106.22	41150.4	6919.25	114613	2.85285	16.4379	25.4767	32.8401	0	0	0	5.52014	S+ / N+
4	SJ_1015	COVAXIN	UPHC	26	Female	130	Positive	43.3	356	Positive		5576.5	29384.3	5445.91	71268.8	14.1971	48.4055	17.4282	49.1292	0	0	0	0	S+ / N+
5	SJ_1059	COVAXIN	UPHC	28	Male	50	Positive	11.7	1720	Negative		8091.96	132445	122335	289501	1.49131	60.9421	3.87515	83.734	0	33.4576	0	33.7715	S+ / N+
6	SJ_1066	COVAXIN	UPHC	26	Male	31	Negative	16.2	140	Negative		4374.88	16151.5	6797.39	63146.7	0.533888	19.1223	0	15.8793	0	0	6.52749	0	S+ / N+
7	SJ_1073	COVAXIN	UPHC	18	Female	615	Positive	150	2080	Positive		19175	453255	3770.03	781612	29.1544	96.9943	21.4699	93.6126	7.98089	57.559	0	62.8188	S+ / N+
8	SJ_1074	COVAXIN	UPHC	19	Female	416	Positive	87.4	1160	Positive		16389.2	101565	11976.3	285719	15.1425	60.5065	8.77859	56.5443	0	13.4827	0	13.4933	S+ / N+
9	SJ_1077	COVAXIN	UPHC	22	Male	182	Positive	132	1050	Positive		6274.18	104262	3132.38	138394	17.0025	70.0338	12.6094	59.1333	8.8218	18.4836	0	21.1466	S+ / N+
10	SJ_1078	COVAXIN	UPHC	36	Male	454	Positive	76.7	1660	Positive		7129.07	113238	3903.95	251740	17.8986	81.3403	18.5354	89.1668	0	36.0651	0	41.883	S+ / N+
11	SJ_1079	COVAXIN	UPHC	44	Female	612	Positive	156	925	Positive		17043.2	155008	50792.3	495151	18.2712	67.6994	11.9817	47.223	0	28.5022	0	21.9286	S+ / N+
12	SJ_1086	COVAXIN	UPHC	30	Male	168	Positive	69	4790	Positive		6729.35	142129	1417.63	118269	18.9225	99.6466	9.33287	99.5969	0	94.1512	0	95.656	S+ / N+
13	SJ_1087	COVAXIN	UPHC	31	Male	17	Negative	4.81	525	Negative		8686.36	49899.2	39233.9	47921.8	8.00762	58.7731	10.6445	64.9477	0	0	0	0	S+ / N+
14	SJ_1088	COVAXIN	UPHC	19	Female	597	Positive	349	563	Positive		27908.1	31402.8	10933.1	29339.7	20.8876	40.3562	14.0557	36.0274	0	0	0	0	S+ / N+
15	SJ_1089	COVAXIN	UPHC	31	Female	214	Positive	55	1370	Positive		4981.61	268163	5154.02	1.76675e+06	13.4569	82.5347	11.2	62.2685	8.87758	12.7969	6.01355	31.2903	S+ / N+
16	SJ_1090	COVAXIN	UPHC	31	Male	443	Positive	193	3800	Positive		12934.3	575795	1257.87	869527	11.1772	98.7986	3.49024	97.5192	0	59.735	0	81.3643	S+ / N+
17	SJ_1091	COVAXIN	UPHC	37	Male	305	Positive	66.1	2520	Positive		7974.93	499376	11127.2	3.38782e+06	10.0339	99.4755	7.47524	99.0422	0	90.8991	0	96.0667	S+ / N+
18	SJ_1092	COVAXIN	UPHC	25	Male	51	Positive	12	109	Negative		1542.86	13691.9	638.571	18514.3	0.26782	14.9235	0	11.4188	0	0	0	0	S+ / N+
19	SJ_1095	COVAXIN	UPHC	29	Male	89	Positive	55.7	2080	Positive		3760.33	221063	2648.19	933842	0	84.0815	0.456609	94.3019	0	57.373	0	54.2989	S+ / N+
20	SJ_1097	COVAXIN	UPHC	39	Male	327	Positive	72.1	2080	Positive		7072.65	259359	11198.4	966915	11.9634	90.2199	16.7994	95.5434	9.0372	51.0155	0	57.4596	S+ / N+
21	SJ_1098	COVAXIN	UPHC	22	Male	905	Positive	267	3460	Positive		43776.4	453808	9253.86	2.5116e+06	17.4159	11.7028	25.7229	6.24636	0	0	0	0	S+ / N+
22	SJ_1102	COVAXIN	UPHC	35	Male	249	Positive	40.7	2130	Positive		4766.71	55578.1	2074.1	114555	14.1342	97.2353	13.1414	97.6279	8.886	48.1557	0	64.1754	S+ / N+
23	SJ_1103	COVAXIN	UPHC	32	Female	4332	Positive	850	2080	Positive		94164.3	191441	4386.64	203360	52.1863	94.9391	43.5968	89.123	10.5587	39.3548	0	60.3286	S+ / N+
24	SJ_1104	COVAXIN	UPHC	26	Male	75	Positive	14.4	404	Negative		1960.84	25977.5	4287.62	203472	11.4611	28.5239	6.7035	41.8532	0	10.1197	0	0	S+ / N+
25	SJ_1106	COVAXIN	UPHC	20	Male	78	Positive	12.8	467	Negative		2020.05	34552.8	823.468	60454.2	14.2742	36.5765	6.58312	46.4373	0	9.16031	0	0	S+ / N+
26	SJ_1109	COVAXIN	UPHC	22	Female	890	Positive	176	1050	Positive		18443	205773	6127.31	304888	20.9141	99.6315	19.1721	99.3977	0	88.964	8.47708	92.9284	S+ / N+
27	SJ_1110	COVAXIN	UPHC	34	Female	160	Positive	43.9	816	Positive		4130.86	16776.4	597.59	128416	9.80032	58.3521	4.67125	46.7553	0	9.76234	0	11.9339	S+ / N+
28	SJ_1113	COVAXIN	UPHC	24	Male	7247	Positive	1950	798	Positive		102186	149017	2.8738e+06	1.2157e+06	76.855	46.5689	88.703	54.9228	39.8035	21.3213	46.2171	36.3991	S+ / N+
29	SJ_1115	COVAXIN	UPHC	18	Male	10	Negative	21.7	125	Negative		3103.65	19393.5	977.304	19633.3	4.85333	11.1071	4.40452	7.89536	0	0	10.0742	3.1916	S+ / N+
30	SJ_1116	COVAXIN	UPHC	18	Male	16477	Positive	2570	1110	Positive		461372	98531	1.13311e+06	120098	98.5427	58.6119	98.4212	61.8344	77.3283	14.5862	86.9765	19.3198	S+ / N+
31	SJ_1118	COVAXIN	UPHC	18	Male	5287	Positive	1200	346	Positive		188431	76972.9	1.33882e+06	512934	78.3908	29.5811	93.6044	48.9485	53.02	5.22389	59.4495	0	S+ / N+
1	SJ_1056	COVAXIN	UPHC	40	Female	1056	Positive	187	DROP OUT	Positive		x	x	x	x	x	x	x	x	x	x	x	x	NOT DONE
2	SJ_1081	COVAXIN	UPHC	29	Female	586	Positive	100	DROP OUT	Positive		x	x	x	x	x	x	x	x	x	x	x	x	NOT DONE
3	SJ_1093	COVAXIN	UPHC	25	Male	3704	Positive	1020	DROP OUT	Positive		x	x	x	x	x	x	x	x	x	x	x	x	NOT DONE
4	SJ_1100	COVAXIN	UPHC	29	Female	810	Positive	139	DROP OUT	Positive		x	x	x	x	x	x	x	x	x	x	x	x	NOT DONE
5	SJ_1101	COVAXIN	UPHC	28	Male	151	Positive	27.4	DROP OUT	Negative		x	x	x	x	x	x	x	x	x	x	x	x	NOT DONE
6	SJ_1107	COVAXIN	UPHC	31	Male	146	Positive	59	DROP OUT	Positive		x	x	x	x	x	x	x	x	x	x	x	x	NOT DONE
7	SJ_1108	COVAXIN	UPHC	18	Male	11	Negative	4.81	DROP OUT	Negative		x	x	x	x	x	x	x	x	x	x	x	x	NOT DONE
